# Supplementary material for: Effect of m6A RNA Methylation Regulators on Malignant Progression and Prognosis in Renal Clear Cell Carcinoma
Source: Front Oncol. 2020 Jan 24;10:3. doi: 10.3389/fonc.2020.00003 (PMC6992564; doi:10.3389/fonc.2020.00003)
Supplement: Supplementary Table 1 — TCGA sample IDs and RNA-Seq information. [file Table_1.XLS]

## Sheet: m6Aexp
id	TCGA-CZ-5467-11A-01R-1503-07	TCGA-B0-5711-11A-01R-1672-07	TCGA-B0-5690-11A-01R-1541-07	TCGA-B0-4712-11A-02R-1503-07	TCGA-CJ-5676-11A-01R-1541-07	TCGA-CZ-5454-11A-01R-1503-07	TCGA-CW-6090-11A-01R-1672-07	TCGA-CJ-5678-11A-01R-1541-07	TCGA-CJ-5672-11A-01R-1541-07	TCGA-CZ-5468-11A-01R-1503-07	TCGA-B0-4700-11A-01R-1541-07	TCGA-B0-5706-11A-01R-1541-07	TCGA-CZ-5462-11A-01R-1503-07	TCGA-CZ-4864-11A-01R-1503-07	TCGA-CW-5581-11A-01R-1541-07	TCGA-CZ-4863-11A-01R-1503-07	TCGA-CW-5580-11A-02R-1672-07	TCGA-B2-5641-11A-01R-1541-07	TCGA-CZ-5453-11A-01R-1503-07	TCGA-CZ-5470-11A-01R-1503-07	TCGA-CW-6087-11A-01R-1672-07	TCGA-B0-5705-11A-01R-1541-07	TCGA-CZ-5465-11A-01R-1503-07	TCGA-CJ-5679-11A-01R-1541-07	TCGA-CW-5584-11A-01R-1541-07	TCGA-CZ-5987-11A-01R-1672-07	TCGA-B8-4620-11A-01R-1758-07	TCGA-B0-5699-11A-01R-1541-07	TCGA-B0-5701-11A-01R-1541-07	TCGA-CZ-5458-11A-01R-1503-07	TCGA-B0-5694-11A-01R-1541-07	TCGA-CZ-5984-11A-01R-1672-07	TCGA-CW-5585-11A-01R-1541-07	TCGA-A3-3387-11A-01R-1541-07	TCGA-CZ-5989-11A-01R-1672-07	TCGA-CW-5591-11A-01R-1541-07	TCGA-CZ-5466-11A-01R-1503-07	TCGA-CW-6088-11A-01R-1672-07	TCGA-B0-5696-11A-01R-1541-07	TCGA-CJ-6033-11A-01R-1858-07	TCGA-B8-4619-11A-01R-1758-07	TCGA-A3-3358-11A-01R-1541-07	TCGA-B8-5549-11A-01R-1541-07	TCGA-B0-5712-11A-01R-1672-07	TCGA-B0-5402-11A-01R-1503-07	TCGA-CJ-5689-11A-01R-1541-07	TCGA-CZ-5986-11A-01R-1672-07	TCGA-B8-4622-11A-01R-1758-07	TCGA-CZ-5988-11A-01R-1672-07
FTO	4.68551	7.37276	6.088	6.25213	5.81624	6.94925	7.53095	5.82559	6.7168	6.00756	4.53918	5.08809	6.70414	5.66301	5.97757	8.53093	5.79557	6.60732	8.13829	6.82132	4.92347	6.0777	7.50735	6.89775	6.39696	8.58633	5.37176	6.22461	6.81475	6.44221	6.54035	5.671	5.98378	5.05024	7.45195	11.9138	5.91431	6.55701	7.02832	4.40905	4.38218	4.86542	7.4475	6.38264	5.83374	6.39626	6.3175	4.58377	6.11597
ALKBH5	29.5768	38.632	38.735	36.2962	37.7337	31.0365	56.6915	34.1909	37.2756	32.0061	38.8916	32.1471	33.7473	32.5594	46.437	34.0616	34.5374	35.7608	36.2571	37.0789	34.3778	33.3924	38.4243	36.4794	39.4813	29.941	28.505	40.0215	32.4237	30.0636	36.2687	38.9709	41.4528	39.8602	30.42	44.5742	33.979	32.4255	43.2551	34.7685	30.4778	31.7694	35.802	35.3175	28.4027	37.839	33.7466	25.2813	39.1151
HNRNPC	55.2127	51.9181	37.3971	81.4816	43.2846	66.0042	35.4481	39.7806	49.1746	55.6668	30.5007	61.3142	56.9683	36.5742	40.3975	81.9962	44.3585	46.2939	57.0097	56.214	39.0857	39.2559	59.422	47.4486	49.0721	55.0977	51.785	37.3419	37.0742	54.6683	43.8781	42.6325	39.8377	37.9416	55.3996	30.3198	46.6581	50.0371	39.0964	42.5837	41.3551	40.2882	55.9433	46.0431	44.5087	50.3731	36.7341	49.0972	44.3682
METTL14	3.27692	4.1644	4.19816	5.54363	4.26741	4.32312	4.67365	3.42392	4.17447	3.65835	3.14216	4.47386	4.43443	2.83191	4.0685	5.36843	4.47347	4.6309	5.57546	4.71184	4.18729	3.76046	5.12674	4.27401	4.29715	4.59492	4.65935	3.56594	3.07236	3.76822	4.26219	4.22012	4.22806	2.71071	5.40355	3.19357	4.5208	5.47473	4.02268	3.3073	3.27023	3.07287	5.26505	4.28646	3.3744	4.27785	4.84724	4.1857	4.48944
WTAP	17.8506	12.8672	9.56494	15.1118	13.8365	13.9498	9.80152	9.13867	11.6606	13.3968	9.53374	12.1268	13.3384	8.61261	9.61521	14.9346	13.946	12.7488	17.365	13.3415	10.5835	11.1442	13.0213	15.2074	16.1408	17.2337	19.5855	9.5902	9.9129	14.6175	12.5963	11.1669	10.6104	9.95573	12.9778	8.19361	13.0826	12.3914	9.57791	10.5304	12.6339	11.6435	12.1304	14.456	11.6362	15.4652	10.7802	12.3827	10.0731
YTHDC1	11.1681	15.1355	12.6391	16.4405	11.2074	16.4052	10.4021	9.12694	14.8302	13.4654	9.3872	15.4858	14.157	7.41089	11.1147	13.6442	17.5162	17.4975	12.4587	14.8396	12.1603	13.2378	16.7041	13.2512	11.9531	12.546	10.8492	9.95591	12.037	16.4006	12.0729	10.3951	9.86726	5.93238	19.8991	8.46062	10.3605	17.5734	10.654	10.4352	6.39692	8.15114	16.3362	13.6362	8.89425	11.5728	12.0028	6.95759	11.3812
METTL3	3.06775	3.91881	3.39392	3.46581	3.83253	4.39902	4.13254	2.82281	3.76667	3.61329	3.4707	4.48312	3.70537	2.92823	3.51849	3.11009	4.29538	3.95104	3.52917	3.73068	3.46257	3.00565	4.19696	3.59092	3.19988	3.57506	2.94077	3.08075	3.02213	3.72553	3.61971	3.55936	2.98564	2.84337	4.02501	1.86436	3.27538	4.08886	3.27196	3.98348	3.35914	3.64855	3.67996	3.33044	3.37909	3.73991	3.9724	2.20864	3.86342
YTHDF2	18.6296	18.0652	17.2192	26.6002	21.3215	16.8471	17.2441	17.4585	19.166	17.6154	13.4294	18.0274	21.3877	14.9561	17.3015	16.7337	17.5069	21.1467	21.3452	18.2941	17.6764	15.3357	20.8011	19.1397	24.2156	20.6352	20.0185	15.2886	15.0371	16.0913	21.0889	17.1156	19.6607	14.1281	17.5272	15.8281	20.0719	20.9845	15.2932	18.178	15.8169	13.4434	18.6037	18.9418	15.894	20.7183	18.1588	18.4103	16.3848
YTHDC2	2.17595	3.67143	3.21651	2.39983	3.86123	3.30388	4.58551	2.57689	3.51186	2.38588	3.01717	3.5209	3.07524	3.16148	2.88158	2.39489	3.27364	4.17223	4.08198	2.74097	2.95512	3.16683	3.65086	3.59788	3.37678	4.05238	2.85742	2.82254	3.21523	2.74096	3.17716	3.21482	2.72559	2.62972	3.58692	5.83882	2.92394	4.90428	3.05274	2.15659	2.48019	2.44519	3.76233	3.0404	2.70119	3.18	3.75672	2.89047	3.33622
ZC3H13	7.52125	9.71828	10.8376	11.4941	8.47757	12.0072	8.38127	8.44117	11.975	6.99316	6.3739	9.15706	7.51621	6.52624	9.51906	10.3629	9.90421	12.5451	11.4583	8.49735	7.09778	11.5515	9.66938	9.4133	8.79087	11.9851	7.58804	8.92026	10.917	7.69993	10.1705	8.76648	7.40323	4.91193	13.2426	7.51481	8.45933	12.7153	9.11565	6.45757	3.78257	4.31025	14.1571	10.941	9.19576	11.2828	9.39911	5.29992	9.67495
KIAA1429	3.60408	5.56613	5.49924	5.68493	5.53046	5.5093	5.80527	4.84672	6.01488	5.01188	3.3917	4.31715	5.95465	3.88578	4.96607	7.30638	5.13949	6.44748	6.96729	6.11763	4.59189	5.53043	6.9804	5.01607	5.49378	6.37699	5.23614	4.78519	5.52026	4.34974	5.5567	4.75243	4.8554	3.20238	6.96777	9.66855	5.56209	7.08975	4.84326	3.7898	3.38582	3.50825	7.01987	5.90371	4.68008	5.50892	5.22732	5.36807	4.95424
RBM15	2.06616	1.89802	1.88837	2.05986	2.6637	1.79906	1.95466	1.92174	2.13429	1.7239	1.59638	1.54798	1.67625	1.67886	2.22893	2.11243	1.81349	2.34464	2.64945	1.70484	1.74011	2.19976	2.44761	2.30935	2.84253	2.20675	2.52384	2.04183	1.9593	1.9389	2.84258	1.95699	1.92085	1.75564	2.24126	2.05048	2.00807	1.87097	1.71546	1.60898	1.41136	1.19495	2.33055	2.18718	1.95108	2.29753	1.62255	1.73495	1.88213
YTHDF1	12.7639	15.7198	15.8199	19.3189	18.7435	14.7928	14.5685	14.0675	18.9272	14.1179	13.2523	14.1041	15.0098	12.0834	15.3899	14.0413	16.7036	19.3132	17.6354	14.1031	14.6383	14.6288	17.2125	18.5816	19.8597	17.864	16.6975	13.8313	14.0784	12.3633	17.8935	15.5254	15.9095	13.026	17.9643	16.6728	13.4337	18.584	13.9301	16.1713	11.04	12.0993	17.9669	16.6811	12.3681	19.1877	14.8611	12.2976	15.193
[truncated: 206 more columns]
